# Supplementary material for: Insight Into Body Size Evolution in Aves: Based on Some Body Size‐Related Genes
Source: Integr Zool. 2024 Dec 11;20(6):1124–35. doi: 10.1111/1749-4877.12927 (PMC12618961; doi:10.1111/1749-4877.12927)
Supplement: Supplementary file 4 — Table S3 The genes accession numbers of each species used in this study [file INZ2-20-1124-s009.xls]

## Sheet: 56_species (dataset 1)
Species/Genes	ACAN	EIF2AK3	GALNS	GHSR	GRB10	IGFBP7	NCAPG	OBSL1	PLAG1	PLOD1	IGF2BP1	PLXDC2	TNS3	TUBGCP3
Acanthisitta chloris	XM_009077009.1	XM_009084337.1	XM_009073594.1	XM_009079079.1	XM_009069419.1	NW_008657187.1	NW_008684537.1	XM_009078535.1	XM_009083971.1	XM_009072520.1	XM_009078108.1	——	——	——
Anas platyrhynchos	XM_027466277.2	XM_027455765.2	XM_038185343.1	XM_027464791.2	XM_038173618.1	XM_005028898.5	XM_027457335.2	XM_038181979.1	XM_027452252.2	XM_005021300.5	XM_027445469.2	XM_027450660.2	XM_027451289.2	XM_038173335.1
Aptenodytes forsteri	XM_009276630.1	XM_019474660.1	XM_009273067.2	XM_009288017.1	XM_019473401.1	——	XM_009279124.2	XM_019470932.1	XM_009289324.2	XM_009289609.2	XM_009287758.2	XM_009275258.2	XM_019474767.1	XM_009276142.1
Aptenodytes patagonicus	VULM01011934.1	VULM01013333.1	VULM01015945.1	——	——	VULM01005803.1	VULM01011469.1	VULM01012923.1	VULM01006832.1	VULM01014951.1	VULM01013699.1	VULM01006696.1	VULM01007808.1	VULM01003239.1
Aquila chrysaetos	XM_030016364.1	XM_030019279.2	XM_041125644.1	XM_030029433.1	XM_030027052.2	XM_029998401.2	XM_041125732.1	XM_030019279.2:	XM_041123002.1	XM_030018748.2	XM_030021148.2	XM_030009614.2	XM_030041615.2	XM_029999040.2
Aythya fuligula	XM_032195057.1	XM_032186661.1	XM_032195639.1	XM_032193541.1	XM_032181715.1	XM_032186214.1	XM_032187429.1	XM_032190033.1	XM_032181998.1	XM_032201407.1	XM_032202806.1	XM_032181687.1	XM_032182218.1	XM_032199803.1
Buceros rhinoceros	XM_010131873.1	XM_010145010.1	XM_010136258.1	XM_010142639.1	XM_010143829.1	——	XM_010144061.1	——	XM_010142688.1	XM_010146371.1	XM_010141165.1	——	——	NW_010412184.1
Callipepla squamata	MCFN01000542.1	MCFN01000403.1	MCFN01000104.1	——	——	MCFN01000427.1	MCFN01000394.1	——	MCFN01000055.1	MCFN01000122.1	MCFN01000151.1	——	MCFN01000189.1	MCFN01000137.1
Calypte anna	XM_008491964.2	XM_030450706.1	XM_030457543.1	XM_008501209.2	XM_030444136.1	XM_030449491.1	XM_030449920.1	XM_030454442.1	XM_030446433.1	XM_030463852.1	XM_030465940.1	XM_030445902.1	XM_030445318.1	XM_030469283.1
Catharus ustulatus	XM_033071121.1	XM_033060277.1	XM_033069981.2	XM_033069299.1	XM_033068403.2	XM_033059818.1	XM_033060371.1	XM_033065228.2	XM_033075821.1	XM_033079736.1	XM_033079050.1	XM_033078799.2	XM_033053244.2	XM_033052014.2
Charadrius vociferus	XM_009887278.1	XM_009882554.1	XM_009890044.1	XM_009884510.1	XM_009883790.1	XM_009893748.1	XM_009887662.1	XM_009884203.1	XM_009892777.1	XM_009889635.1	XM_009892195.1	XM_009887149.1	XM_009895046.1	XM_009892155.1
Colinus virginianus	AWGT02000070.1	AWGT02000079.1	AWGT02000084.1	——	——	AWGT02000006.1	AWGT02000020.1	——	AWGT02000257.1	AWGT02000102.1	AWGT02000324.1	VONY02000007.1	VONY02000003.1	AWGT02000047.1
Colius striatus	XM_010199328.1	XM_010207348.1	XM_010202189.1	XM_010210612.1	——	XM_010207375.1	XM_010199954.1	——	XM_010201365.1	XM_010208562.1	XM_062017978.1	XM_061997126.1	XM_061996993.1	XM_061996838.1
Corvus hawaiiensis	XM_048317600.1	XM_048304127.1	XM_048316255.1	XM_048314963.1	XM_048312624.1	XM_048304111.1	XM_048305400.1	XM_048308658.1	XM_048286690.1	XM_048326127.1	XM_048323380.1	XM_048295506.1	XM_048296663.1	XM_048328003.1
Corvus kubaryi	XM_042039150.1	XM_042053122.1	XM_042027018.1	XM_042042408.1	XM_042048690.1	XM_042050041.1	XM_042053738.1	XM_042041015.1	XM_042022561.1	XM_042051350.1	XM_042048273.1	XM_042043341.1	NW_024581747.1	XM_042038765.1
Cuculus canorus	XM_009561401.1	XM_009556014.1	XM_009563174.1	XM_009562580.1	XM_009560846.1	XM_009567685.1	XM_009570213.1	XM_009555646.1	XM_009570453.1	XM_009562412.1	XM_054088477.1	XM_054058522.1	XM_054060590.1	XM_054083488.1
Cyanistes caeruleus	XM_023933882.1	XM_023925714.1	XM_023934461.1	XM_023932831.1	XM_023933352.1	——	XM_023925447.1	XM_023930453.1	XM_023921022.1	XM_023940625.1	XM_023942544.1	XM_023920559.1	XM_023919574.1	XM_023947466.1
Dromaius novaehollandiae	XM_026121231.1	XM_026112685.1	XM_026109982.1	XM_026105765.1	XM_026102299.1	XM_026110394.1	XM_026122022.1	XM_026094748.1	XM_026097493.1	XM_026095569.1	XM_064524625.1	XM_064505957.1	XM_064506655.1	XM_064503865.1
Dryobates pubescens	XM_009903971.1	XM_030492539.1	XM_009904515.1	XM_009902352.1	XM_009900985.1	XM_009898682.1	XM_009910446.1	XM_009911149.1	XM_009904110.1	XM_009906742.1	XM_054176895.1	XM_054171328.1	XM_054160963.1	XM_009898714.2
Egretta garzetta	XM_035891465.1	XM_035895108.1	XM_009639666.2	XM_009645788.2	XM_035894133.1	XM_035890409.1	XM_009648032.2	XM_035897090.1	XM_035895716.1	XM_035901851.1	XM_009644395.1	XM_035893266.1	XM_035893952.1	XM_009645746.2
Empidonax traillii	XM_027884960.1	XM_027902497.1	XM_027890139.1	XM_027891326.1	XM_027878347.1	XM_027892166.1	XM_027891251.1	XM_027878662.1	XM_027889544.1	XM_027882552.1	XM_027906209.1	XM_027887618.1	XM_027904664.1	NW_020956283.1
Eudyptes chrysolophus	VULJ01003360.1	VULJ01005602.1	VULJ01014731.1	——	——	——	VULJ01012406.1	VULJ01008551.1	VULJ01001443.1	VULJ01009473.1	——	VULJ01009190.1	VULJ01002461.1	VULJ01014914.1
Eudyptes pachyrhynchus	VULH01003133.1	VULH01017071.1	VULH01030587.1	——	——	——	VULH01049788.1	VULH01023054.1	VULH01014608.1	VULH01030883.1	VULH01042027.1	——	——	——
Eurypyga helias	XM_010150085.1	XM_010149383.1	XM_010157590.1	XM_010156352.1	XM_010160167.1	XM_010155273.1	XM_010160613.1	——	XM_010147367.1	XM_010151686.1	XM_010146848.1	——	NW_010223611.1	NW_010245803.1
Falco cherrug	XM_027801600.1	XM_014285952.2	XM_014278367.2	XM_005442215.2	XM_027798590.1	XM_027801696.1	XM_027799865.1	XM_027810791.1	XM_014283255.2	XM_027802245.1	XM_005440048.3	XM_055709000.1	XM_055710373.1	XM_055702360.1
Falco naumanni	XM_040602133.1	XM_040591317.1	XM_040615441.1	XM_040613252.1	XM_040586469.1	XM_040599719.1	XM_040588690.1	XM_040604945.1	XM_040585762.1	XM_040587142.1	XM_040617536.1	XM_040591928.1	XM_040592166.1	XM_040584544.1
Falco rusticolus	XM_037395890.1	XM_037387451.1	XM_037408668.1	XM_037407029.1	——	XM_037405631.1	XM_037390068.1	XM_037398706.1	XM_037379092.1	XM_037380638.1	XM_037411284.1	XM_037385483.1	XM_037386079.1	XM_037377013.1
Gallus gallus	XM_046924498.1	XM_040671513.2	NM_001389560.2	NM_204394.2	XM_040684208.2	XM_040669332.2	XM_040669223.2	XM_040675522.2	NM_001031577.2	NM_001005618.2	NM_205071.2	XM_046938254.1	XM_046911347.1	XM_040659773.2
Haliaeetus leucocephalus	XM_010571971.1	XM_010580822.1	XM_010579577.1	XM_010572901.1	XM_010568169.1	XM_010561034.1	XM_010576833.1	XM_010567876.1	XM_010582917.1	XM_010577303.1	XM_010585490.1	XM_010579409.1	XM_010576755.1	XM_010575794.1
Hirundo rustica	XM_040077332.1	XM_040064683.1	XM_040075273.1	——	——	XM_040063810.1	XM_040064460.1	XM_040070078.1	XM_040077143.1	XM_040084721.1	——	XM_040079639.2	XM_040081081.1	XM_040055297.2
Lagopus leucura	XM_042876177.1	XM_042871485.1	XM_042885838.1	XM_042881227.1	XM_042868981.1	XM_042870561.1	XM_042871435.1	XM_042893761.1	XM_042869158.1	XM_042883021.1	XM_042886946.1	XM_042888938.1	XM_042869077.1	XM_042867842.1
Lagopus muta	XM_048956610.1	XM_048942163.1	XM_048958809.1	XM_048954804.1	XM_048940248.1	XM_048943277.1	XM_048941189.1	XM_048953378.1	XM_048939925.1	XM_048968083.1	XM_048926660.1	XM_048950495.1	XM_048940293.1	XM_048959489.1
Lonchura striata	XM_031505811.1	XM_021535741.2	XM_021526930.2	XM_021548209.2	XM_021544355.2	XM_021549306.1	XM_021554401.1	XM_031505464.1	XM_021555680.2	XM_021547199.2	——	XM_021530357.2	XM_021526397.2	XM_021545531.1
Megadyptes antipodes	VULA01017074.1	VULA01003355.1	VULA01016516.1	——	——	VULA01010477.1	VULA01003355.1	VULA01017263.1	VULA01007105.1	VULA01008787.1	VULA01012764.1	VULA01004219.1	VULA01004219.1	VULA01007732.1
Meleagris gallopavo	XM_019619505.1	XM_010710584.3	XM_019619862.2	XM_010716898.3	XM_031555081.1	XM_010709839.3	XM_010710358.3	XM_010713653.3	XM_010708949.3	XM_003212324.2	XM_010724565.3	XM_010712710.3	NC_015013.2	XM_010728538.3
Melospiza melodia	RZID01002017.1	RZID01011978.1	RZID01000744.1	——	——	RZID01004476.1	RZID01011559.1	XM_031599431.1	RZID01003697.1	——	XM_063178742.1	XM_063150230.1	XM_063158828.1	XM_063149946.1
Mesitornis unicolor	XM_010187082.1	XM_010185818.1	XM_010181765.1	XM_010179699.1	——	——	XM_010181330.1	XM_010192549.1	XM_010183475.1	XM_010179258.1	XM_010180594.1	——	——	XM_010184610.1
Molothrus ater	XM_036389981.1	XM_036382139.1	XM_036390154.1	XM_036388380.1	XM_036389024.1	XM_036381542.1	XM_036381458.1	XM_036386684.1	XM_036378825.1	XM_036396440.1	XM_036398886.1	XM_036401732.2	XM_036398155.2	XM_036383444.2
Neopelma chrysocephalum	XM_027688655.1	XM_027691260.1	XM_027684991.1	XM_027685578.1	XM_027703804.1	XM_027706590.1	XM_027686605.1	XM_027678785.1	XM_027670795.1	XM_027703011.1	XM_027697096.1	XM_027695655.1	XM_027675942.1	XM_027675070.1
Nipponia nippon	XM_009470071.1	XM_009471717.1	XM_009477408.1	XM_009475716.1	XM_009467467.1	XM_009474877.1	XM_009470663.1	XM_009462117.1	XM_009473056.1	XM_009461034.1	XM_009464597.1	XM_009465472.1	XM_009468117.1	NW_009000457.1
Numida meleagris	XM_021407485.1	XM_021394682.1	XM_021408241.1	XM_021397063.1	XM_021385793.1	XM_021397203.1	XM_021395926.1	XM_021399835.1	XM_021387161.1	XM_021417338.1	XM_021378104.1	XM_021387769.1	XM_021382380.1	XM_021415095.1
Oxyura jamaicensis	XM_035336321.1	XM_035324998.1	XM_035337205.1	XM_035335181.1	XM_035316458.1	XM_035324322.1	XM_035326134.1	XM_035331175.1	XM_035317379.1	XM_035344344.1	XM_035347882.1	XM_035319312.1	XM_035316734.1	XM_035317891.1
Parus major	XM_033516980.1	XM_015625415.3	XM_015639920.2	XM_015637040.1	XM_015653118.1	XM_015623643.3	XM_019006310.2	XM_015635343.3	XM_015618121.3	XM_015648451.3	XM_019005395.1	XM_015619087.3	XM_015618181.2	XM_015640743.3
Patagioenas fasciata	LSYS01007908.1	LSYS01007721.1	LSYS01005191.1	——	——	LSYS01006437.1	LSYS01007721.1	LSYS01004331.1	LSYS01003169.1	LSYS01002427.1	LSYS01006700.1	XM_065832450.1	XM_065829952.1	XM_065829633.1
Pelecanus crispus	XM_009479349.1	XM_009484975.1	XM_009479388.1	——	XM_009478042.1	NW_009074820.1	XM_009487317.1	——	XM_009482864.1	XM_009491787.1	XM_009493247.1	——	NW_009101666.1	NW_009104562.1
Phasianus colchicus	XM_031587740.1	XM_031588186.1	XM_031615381.1	XM_031614579.1	XM_031589166.1	XM_031596728.1	XM_031588418.1	XM_031599431.1	XM_031612961.1	XM_031613319.1	XM_031600802.1	XM_031614427.1	XM_031592014.1	XM_031613758.1
Pseudopodoces humilis	XM_005521584.2	XM_005517928.2	XM_005531881.2	XM_005525193.2	XM_014258296.1	XM_005530299.2	XM_005517814.2	XM_014249129.1	XM_014257090.1	XM_005528306.2	XM_005532471.1	XM_005518748.2	XM_014261719.1	XM_005516595.2
Pygoscelis adeliae	XM_009335234.1	XM_009331901.1	XM_009326973.1	XM_009333603.1	XM_009330450.1	XM_009329825.1	XM_009324070.1	XM_009322382.1	XM_009332072.1	XM_009325223.1	XM_009330152.1	XM_009330608.1	XM_009332357.1	XM_009326313.1
Pygoscelis papua	VUKY01007511.1	VUKY01004334.1	VUKY01005968.1	——	——	VUKY01013286.1	VUKY01014693.1	VUKY01009469.1	VUKY01001368.1	VUKY01010638.1	JAHCMA010008494.1	JAHCLZ010013474.1	JAUNZN010000002.1	JAHCLZ010005637.1
Strigops habroptila	XM_030498228.1	XM_030492540.1	XM_030512039.1	XM_030494967.1	XM_030496555.1	XM_030492771.1	XM_030493215.2	XM_030486960.1	XM_030483377.1	XM_030507560.1	XM_030508842.1	XM_030491723.1	XM_030487525.1	XM_030477066.1
Struthio camelus	XM_009681253.1	XM_009686269.1	XM_009676844.1	XM_009673758.1	XM_009681924.1	XM_009683759.1	XM_009673436.1	XM_009676238.1	XM_009673534.1	XM_009671649.1	XM_009675328.1	XM_009673717.1	XM_009684512.1	NW_009270494.1
Sturnus vulgaris	XM_014886318.1	XM_014876194.1	XM_014874475.1	XM_014887092.1	XM_014872283.1	XM_014883744.1	XM_014889008.1	XM_014888049.1	XM_014873086.1	XM_014881756.1	XM_014889389.1	NW_014650816.1	XM_014877257.1	XM_014883221.1
Tauraco erythrolophus	XM_009992248.1	XM_009988641.1	——	XM_009989964.1	XM_009983157.1	XM_009986270.1	XM_009979780.1	XM_009978019.1	XM_009991169.1	XM_009990252.1	XM_009979002.1	——	——	NW_010041336.1
Tinamus guttatus	XM_010214568.1	XM_010214638.1	——	XM_010218950.1	XR_728909.1	XM_010228167.1	XM_010220555.1	XM_010215348.1	XM_010221582.1	XM_010221485.1	XM_010224020.1	——	NW_010579879.1	NW_010579438.1
Tyto alba	XM_032994357.2	XM_032987393.2	XM_042797654.1	XM_009964031.3	XM_042798148.1	XM_042808439.1	XM_032984561.2	XM_042784185.1	XM_042786293.1	XM_042795119.1	XM_042787383.1	XM_032991606.2	XM_042806672.1	XM_042806093.1
Zonotrichia albicollis	XM_026791305.1	XM_005490849.2	XM_005497152.3	XM_005484935.3	XM_026798037.1	XM_014265841.2	XM_026792155.1	XM_026792324.1	XM_014264786.2	XM_014271221.1	——	XM_005480311.3	XM_026798154.1	XM_005488008.3

## Sheet: Galliformes (dataset 2)
Species/Genes	ACAN	EIF2AK3	GALNS	GHSR	GRB10	IGFBP7	NCAPG	OBSL1	PLAG1	PLOD1	IGF2BP1	ATP11A	PLXDC2	TNS3	TUBGCP3
Coturnix japonica	XM_032446792.1	XM_015862788.2	XM_015874345.2	NM_001323192.1	XM_032442451.1	XM_032444530.1	XM_015862626.2	XM_015868908.2	XM_015855582.2	XM_015882357.1	XM_015885580.2	XM_015849230.2	XM_032443074.1	XM_032442540.1	XM_015849194.2
Colinus virginianus	AWGT02000070.1	AWGT02000079.1	AWGT02000084.1	AWGT02000025.1	AWGT02000230.1	AWGT02000006.1	AWGT02000020.1	——	AWGT02000257.1	AWGT02000102.1	AWGT02000324.1	AWGT02000047.1	——	AWGT02000842.1	AWGT02000047.1
Callipepla squamata	MCFN01000542.1	MCFN01000403.1	MCFN01000104.1	MCFN01000115.1	MCFN01000320.1	MCFN01000427.1	MCFN01000394.1	——	MCFN01000055.1	MCFN01000122.1	MCFN01000151.1	MCFN01000137.1	——	——	MCFN01000137.1
Lagopus leucura	XM_042876176.1	XM_042871485.1	XM_042885838.1	XM_042881227.1	XM_042868981.1	XM_042870561.1	XM_042871435.1	XM_042893761.1	XM_042869158.1	XM_042883021.1	XM_042886946.1	XM_042867350.1	XM_042888938.1	XM_042869079.1	XM_042867842.1
Lagopus muta	XM_048956610.1	XM_048942163.1	XM_048958809.1	XM_048954804.1	XM_048940246.1	XM_048943277.1	XM_048941189.1	XM_048953378.1	XM_048939925.1	XM_048968083.1	XM_048926660.1	XM_048959355.1	XM_048950498.1	XM_048940300.1	XM_048959489.1
Gallus gallus	XM_046924497.1	XM_040671513.2	NM_001389560.2	NM_204394.2	XM_025147273.3	XM_040669332.2	XM_040669223.2	XM_040675522.2	NM_001398379.1	NM_001005618.2	NM_205071.2	XM_046909245.1	XM_046912694.1	XM_046911363.1	XM_046909181.1
Phasianus colchicus	XM_031587740.1	XM_031588186.1	XM_031615381.1	XM_031614579.1	XM_031589165.1	XM_031596728.1	XM_031588418.1	XM_031599431.1	XM_031612961.1	XM_031613319.1	XM_031600802.1	XM_031613782.1	XM_031614427.1	XM_031592020.1	XM_031613758.1
Numida meleagris	XM_021407484.1	XM_021394682.1	XM_021408241.1	XM_021397063.1	XM_021385792.1	XM_021397203.1	XM_021395926.1	XM_021399835.1	XM_021387161.1	XM_021417338.1	XM_021378104.1	XM_021415082.1	XM_021387769.1	XM_021382382.1	XM_021415105.1
Centrocercus urophasianus	XM_042824496.1	XM_042812382.1	XM_042821480.1	XM_042820880.1	XM_042837976.1	XM_042812461.1	XM_042812775.1	XM_042838318.1	XM_042834343.1	XM_042831782.1	XM_042836495.1	XM_042810419.1	XM_042817552.1	XM_042839611.1	XM_042810378.1
Meleagris gallopavo	XM_019619505.1	XM_010710584.3	XM_019619862.2	XM_010716898.3	XM_003204850.4	XM_010709839.3	XM_010710358.3	XM_010713653.3	XM_010708949.3	XM_003212324.2	XM_010724565.3	XM_019610020.2	XM_010712710.3	XM_031552703.1	XM_010728538.3

## Sheet: Sphenisciformes (dataset 3)
Species/Genes	ACAN	EIF2AK3	GALNS	GHSR	GRB10	IGFBP7	NCAPG	OBSL1	PLAG1	PLOD1	IGF2BP1	ATP11A	PLXDC2	TNS3	TUBGCP3
Eudyptula minor	VULD01012961.1	VULC01021909.1	VULC01019676.1	VULD01010336.1	VULC01020396.1	VULC01021909.1	VULC01021909.1	VULC01000331.1	VULC01013297.1	VULC01010869.1	VULC01001372.1	VULC01006162.1	VULC01018648.1	——	VULC01006162.1
Spheniscus mendiculus	VUKU01001290.1	VUKU01007286.1	VUKU01014934.1	VUKU01025080.1	VUKU01004177.1	VUKU01008330.1	VUKU01026307.1	VUKU01025982.1	VUKU01004755.1	VUKU01018066.1	VUKU01005414.1	VUKU01024864.1	VUKU01006971.1	——	VUKU01006781.1
Eudyptes chrysocome	VULL01000474.1	VULL01002440.1	VULL01001526.1	VULK01001225.1	VULL01001149.1	VULL01001982.1	VULL01002308.1	VULL01002776.1	VULL01001778.1	VULL01002997.1	VULL01002705.1	VULL01001720.1	VULL01001027.1	——	VULL01001720.1
Spheniscus demersus	VUKX01012756.1	VUKX01012020.1	VUKX01004827.1	VUKX01008438.1	VUKX01002161.1	VUKX01013789.1	VUKX01012020.1	VUKX01010977.1	VUKX01009197.1	VUKX01009238.1	VUKX01010333.1	VUKX01002725.1	VUKX01000376.1	——	VUKX01002725.1
Eudyptes pachyrhynchus	VULH01003133.1	VULH01017071.1	VULH01030587.1	VULH01029144.1	VULH01050097.1	VULH01012962.1	VULH01049788.1	VULH01023054.1	VULH01014608.1	VULH01030883.1	VULH01042027.1	VULH01042016.1	VULH01002669.1	——	VULH01042016.1
Spheniscus magellanicus	VUKV01012227.1	VUKV01008908.1	VUKV01013119.1	VUKV01011238.1	VUKV01002386.1	VUKV01011784.1	VUKV01002867.1	VUKV01008366.1	VUKV01008003.1	VUKV01011546.1	VUKV01000935.1	VUKV01011191.1	VUKV01002603.1	——	VUKV01011191.1
Pygoscelis adeliae	XM_009335234.1	XM_009331901.1	XM_009326973.1	XM_009333603.1	XM_009330451.1	XM_009330450.1	XM_009324070.1	XM_009322382.1	XM_009332072.1	XM_009325223.1	NW_008825305.1	XM_009326312.1	XM_009330608.1	——	——
Megadyptes antipodes	VULA01017074.1	VULA01003355.1	VULA01016516.1	VULA01006240.1	VULA01011925.1	VULA01010477.1	VULA01003355.1	VULA01017263.1	VULA01007105.1	VULA01008787.1	VULA01012764.1	VULA01007732.1	VULA01004219.1	——	VULA01007732.1
Pygoscelis papua	JAHCMA010002436.1	JAHCLZ010001998.1	JAHCLZ010011760.1	JAHCLZ010000156.1	JAHCMA010004641.1	JAHCLZ010000085.1	JAHCMA010007067.1	JAHCMA010012455.1	JAHCLZ010008790.1	JAHCLZ010003243.1	JAHCLZ010012986.1	JAHCMA010014489.1	JAHCLZ010013474.1	——	VUKY01012459.1
Aptenodytes patagonicus	VULM01011934.1	VULM01013333.1	VULM01015945.1	VULM01014345.1	VULM01006073.1	VULM01005803.1	VULM01011469.1	VULM01012923.1	VULM01006832.1	VULM01014951.1	VULM01013699.1	VULM01003239.1	VULM01006696.1	——	VULM01003239.1
Aptenodytes forsteri	XM_009276630.1	XM_019474660.1	XM_009273067.2	XM_009288017.1	XM_009282902.2	NW_008794665.1	XM_009279124.2	XM_019470932.1	XM_009289324.2	XM_009289609.2	XM_009287758.2	XM_009276143.2	XM_009275258.2	——	——
